# Supplementary material for: Vimentin Localization in the Zebrafish Oral Cavity: A Potential Role in Taste Buds Regeneration
Source: Int J Mol Sci. 2023 Oct 26;24(21):15619. doi: 10.3390/ijms242115619 (PMC10648301; doi:10.3390/ijms242115619)
Supplement: Supplementary file 1 [file ijms-24-15619-s001.zip]

Archive with 1 entries (1 files):
- ijms-2665625-supplementary.pdf
